# Supplementary material for: Utilisation of Intensive Foraging Zones by Female Australian Fur Seals
Source: PLoS One. 2015 Feb 18;10(2):e0117997. doi: 10.1371/journal.pone.0117997 (PMC4333298; doi:10.1371/journal.pone.0117997)
Supplement: S1 Data — RData binary file. When opened in R there is a single object named ‘data’ which is a data.frame containing the primary set of data used in this study. This consists of a table of the combined dive, tracking and IFZ statistics for each individual. (ZIP) [file pone.0117997.s001.zip]

Archive with 1 entries (1 files):
- S1 Data.RData
